# Supplementary material for: Maximum likelihood estimators are ineffective for acoustic detection of rare bat species
Source: PLoS One. 2025 Apr 1;20(4):e0320646. doi: 10.1371/journal.pone.0320646 (PMC11960983; doi:10.1371/journal.pone.0320646)
Supplement: S1 Table — (XLSX) [file pone.0320646.s001.xlsx]

## Sheet: S1 Table
	Sensitivity
	Region Pack nE[c20240921]*	Region Pack nE[c20231222]**
EPFU	0.89	0.9
LABO	0.66	0.92
LACI	0.71	0.83
LANO	0.5	0.6
MYLE	0.2	0.36
MYLU	0.56	0.54
MYSE	0.36	0.38
MYSO	0.35	0.41
PESU	0.95	0.97
	* Version used in this study	** Version used in Solick et al. 2024
