# Supplementary material for: Maximum likelihood estimators are ineffective for acoustic detection of rare bat species
Source: PLoS One. 2025 Apr 1;20(4):e0320646. doi: 10.1371/journal.pone.0320646 (PMC11960983; doi:10.1371/journal.pone.0320646)
Supplement: S2 Table — (XLSX) [file pone.0320646.s002.xlsx]

## Sheet: S2 Table
Confusion matrix for SonoBat v 30.1 using Region Pack nE[c20240921] and the subregion pack NY-PA
Columns indicate true species identity, rows indicate fraction of the column's species identified as the row's species
Columns may not add to 1 due to exclusion of other possible classifications, such as CORA, LUSO, and NOISE
Created using methods from Solick et al. 2024
	EPFU	LABO	LACI	LANO	MYLE	MYLU	MYSE	MYSO	PESU
EPFU	0.891213	0	0	0.0347826	0	0	0	0	0
LABO	0	0.66	0	0	0	0	0	0	0
LACI	0.0209205	0	0.717172	0.026087	0	0	0	0	0
LANO	0.0083682	0	0.010101	0.504348	0	0	0	0	0
MYLE	0	0	0	0	0.2	0.00260417	0.0441176	0	0
MYLU	0.0041841	0	0	0	0.08	0.567708	0.205882	0.0645161	0.00862069
MYSE	0	0	0	0	0	0.0104167	0.367647	0.0645161	0
MYSO	0	0	0	0	0	0.0885417	0.0147059	0.354839	0
PESU	0	0	0	0	0	0	0	0	0.956897
