# Supplementary material for: Maximum likelihood estimators are ineffective for acoustic detection of rare bat species
Source: PLoS One. 2025 Apr 1;20(4):e0320646. doi: 10.1371/journal.pone.0320646 (PMC11960983; doi:10.1371/journal.pone.0320646)
Supplement: S3 Table — (XLSX) [file pone.0320646.s003.xlsx]

## Sheet: Sheet1
Species ID	Genus	Genus species	Common Name	# .wav files	# SonoBat Correctly ID'd	# KPro Correctly ID'd
EPFU	Eptesicus	Eptesicus fuscus	big brown bat	239	213	211
LABO	Lasiurus	Lasiurus borealis	eastern red bat	50	33	12
LACI	Lasiurus	Lasiurus cinereus	hoary bat	99	71	81
LANO	Lasionycteris	Lasionycteris noctivagans	silver-haired bat	115	58	77
MYLE	Myotis	Myotis leibii	eastern small-footed bat	25	5	4
MYLU	Myotis	Myotis lucifugus	little brown bat	384	218	295
MYSE	Myotis	Myotis septentrionalis	northern long-eared bat	68	25	36
MYSO	Myotis	Myotis sodalis	Indiana bat	31	11	6
PESU	Perimyotis	Perimyotis subflavus	tricolored bat	116	111	106
Supplementary Table 3: Species examined in study.
‘Species ID’ is the four letter abbreviation of the species scientific name. ‘# .wav files’ is the total number of .wav files with bat calls belonging to that species. ‘# SonoBat/KPro Correctly ID’d’ is the number of .wav files correctly identified by that program.
