# Supplementary material for: Maximum likelihood estimators are ineffective for acoustic detection of rare bat species
Source: PLoS One. 2025 Apr 1;20(4):e0320646. doi: 10.1371/journal.pone.0320646 (PMC11960983; doi:10.1371/journal.pone.0320646)
Supplement: S4 Table — (XLSX) [file pone.0320646.s004.xlsx]

## Sheet: Sheet1
Variables	Variable Description
Ex_Count	# Examined Species
log_Ex_Count	log10(Ex_Count)
Ratio_Bats	Ex_Count / (# All Bats)
log_Ratio_Bats	log10(Ratio_Bats)
INT_log_Ratio_Bats	Interaction: Ex_Count * log_Ratio_Bats
sq_Ratio_Bats	(Ratio_Bats)2
INT_sq_Ratio_Bats	Interaction: Ex_Count * sq_Ratio_Bats
Ratio_High/Low	Count / (# High or Low Bats)
log_Ratio_High/Low	log10(Ratio_High/Low)
INT_log_Ratio_High/Low	Interaction: Ex_Count * log_Ratio_High/low
sq_Ratio_High/Low	(Ratio_High/Low)2
INT_sq_Ratio_High/Low	Interaction: Ex_Count * sq_Ratio_Bats
Ratio_SPECIES	(# Examined Species) / (# EPFU) + (# Examined Species) / (# LABO) + (# Examined Species) / (# LACI) + (# Examined Species) / (# MYLE) + (# Examined Species) / (# MYLU) + (# Examined Species) / (# MYSE) + (# Examined Species) / (# MYSO) + (# Examined Species) / (# PESU)
log_Ratio_SPECIES	(# Examined Species) / (# EPFU)) + log10((# Examined Species) / (# LABO)) + log10((# Examined Species) / (# LACI)) + log10((# Examined Species) / (# MYLE)) + log10((# Examined Species) / (# MYLU)) + log10((# Examined Species) / (# MYSE)) + log10((# Examined Species) / (# MYSO)) + log10((# Examined Species) / (# PESU)
INT_log_Ratio_SPECIES	Interaction: Ex_Count * LOG_Ratio_SPECIES
sq_Ratio_SPECIES	(# Examined Species) / (# EPFU))^2 + ((# Examined Species) / (# LABO))^2 + ((# Examined Species) / (# LACI))^2 + ((# Examined Species) / (# MYLE))^2 + ((# Examined Species) / (# MYLU))^2 + ((# Examined Species) / (# MYSE))^2 + ((# Examined Species) / (# MYSO))^2 + ((# Examined Species) / (# PESU)
INT_sq_Ratio_SPECIES	Interaction: Ex_Count * sq_Ratio_SPECIES
Variable Set Name	Variables
Ratio_Bats	Constant + Ex_Count + log(Ex_Count) + Ratio_Bats
log_Ratio_Bats	Constant + Ex_Count + log(Ex_Count) + Ratio_Bats + log_Ratio_Bats
INT_log_Ratio_Bats	Constant + Ex_Count + log(Ex_Count) + Ratio_Bats + log_Ratio_Bats + INT_log_Ratio_Bats
sq_Ratio_Bats	Constant + Ex_Count + log(Ex_Count) + Ratio_Bats + sq_Ratio_Bats
INT_sq_Ratio_Bats	Constant + Ex_Count + log(Ex_Count) + Ratio_Bats + sq_Ratio_Bats + INT_sq_Ratio_Bats
Ratio_High/Low	Constant + Ex_Count + log(Ex_Count) + Ratio_Bats + Ratio_High/Low
log_Ratio_High/Low	Constant + Ex_Count + log(Ex_Count) + Ratio_Bats + Ratio_High/Low + log_Ratio_High/Low
INT_log_Ratio_High/Low	Constant + Ex_Count + log(Ex_Count) + Ratio_Bats + Ratio_High/Low + log_Ratio_High/Low + INT_log_Ratio_High/Low
sq_Ratio_High/Low	Constant + Ex_Count + log(Ex_Count) + Ratio_Bats + Ratio_High/Low + sq_Ratio_High/Low
INT_sq_Ratio_High/Low	Constant + Ex_Count + log(Ex_Count) + Ratio_Bats + Ratio_High/Low + sq_Ratio_High/Low + INT_sq_Ratio_High/Low
Ratio_SPECIES	Constant + Ex_Count + log(Ex_Count) + Ratio_Bats + Ratio_SPECIES
log_Ratio_SPECIES	Constant + Ex_Count + log(Ex_Count) + Ratio_Bats + Ratio_SPECIES + log_Ratio_SPECIES
INT_log_Ratio_SPECIES	Constant + Ex_Count + log(Ex_Count) + Ratio_Bats + Ratio_SPECIES + log_Ratio_SPECIES + INT_log_Ratio_SPECIES
sq_Ratio_SPECIES	Constant + Ex_Count + log(Ex_Count) + Ratio_Bats + Ratio_SPECIES + sq_Ratio_SPECIES
INT_sq_Ratio_SPECIES	Constant + Ex_Count + log(Ex_Count) + Ratio_Bats + Ratio_SPECIES + sq_Ratio_SPECIES + INT_sq_Ratio_SPECIES
