# Supplementary material for: Maximum likelihood estimators are ineffective for acoustic detection of rare bat species
Source: PLoS One. 2025 Apr 1;20(4):e0320646. doi: 10.1371/journal.pone.0320646 (PMC11960983; doi:10.1371/journal.pone.0320646)
Supplement: S1 Script — (R) [file pone.0320646.s006.r]

### script to generate simulated nights of 250 .wav files for use in Sonobat and KPro
## replace paths with your paths

library(R.utils)

## set seed for reproducible pseudorandom generation
set.seed(1)

## set wd
setwd("Path/To/WD")

## location of .wav files on local computer
path_wav <- "Path/To/Wav/Files"

## create simulated night folders for program to access
link_path <- "Path/To/Simulated/Night/Folders"

## load file with files known to be accurately IDd by SonoBat, remove if no filtering desired
sono_accurate <- read.csv(file.path(path_wav, "sonobat_accurate.csv"))


## 4 letter abbrevs for species, also names of folders with .wav files. When I refer to 'species' I also mean 'NOISE' unless other_stepswise stated.
specs <- c("EPFU", "LABO", "LACI", "LANO", "MYLE", "MYLU", "MYSE", "MYSO", "PESU")
specs_noise <- c("EPFU", "LABO", "LACI", "LANO", "MYLE", "MYLU", "MYSE", "MYSO", "PESU", "NOISE")

## Subsets to make
subset_names <- paste("Subset", seq(from = 1, to = 1), sep = "_")
subset_size <- 225

## number of steps
steps <- seq(from = 25, to = 1) / 25

## initial ratios for specs, similar to ratios for post WNS in Nocera 2019 but modified so least abundant species still have 20 files when 500 total files used
init_specs_ratios <- c("EPFU" = 1/9,
					"LABO" = 1/9,
					"LACI" = 1/9,
					"LANO" = 1/9,
					"MYLE" = 1/9,
					"MYLU" = 1/9,
					"MYSE" = 1/9,
					"MYSO" = 1/9,
					"PESU" = 1/9,
					"NOISE" = 0.00)				


## list of all .wav file paths, each element in list is a different spec
wav_paths <- vector(mode = "list", length = length(specs_noise))
names(wav_paths) <- specs_noise

################################################################################################


## grabbing all .wav filenames for each species and filtering by sonobat accurate
for(spec in specs){
	
	wav_paths[[spec]] <- list.files(file.path(path_wav, spec), full.names = TRUE)
	
	filtered_set <- which(gsub(".*/", "", wav_paths[[spec]]) %in% sono_accurate$Filename)
	
	wav_paths[[spec]] <- wav_paths[[spec]][filtered_set]
	
}

################################################################################################

## number of wav files per spec	
wav_counts <- lengths(wav_paths)


## init template list to hold subset filenames and paths
subset_wav_paths_element_template <- vector(mode = "list", length = length(specs_noise))
names(subset_wav_paths_element_template) <- specs_noise

## init subset_wav_paths, subset_wav_paths_element_template will be placed into each element of this list
subset_wav_paths <- vector(mode = "list", length = length(subset_names))
names(subset_wav_paths) <- subset_names

## reference wav files that will not be modified
wav_paths_ref <- wav_paths

## touse is a remainder list, to make sure all wav files are used at least once
touse <- vector(mode = "list", length = length(specs_noise))
names(touse) <- specs_noise

## loop through subsets to grab random samples for each
## identify which files will be in each subset
for(subs in subset_names[1]){

	set.seed(which(subset_names %in% subs))
	
	## add template to list element
	subset_wav_paths[[subs]] <- subset_wav_paths_element_template
	
	## renamed list for duplicates
	subset_wav_paths_renamed <- subset_wav_paths

	## set seed for subset, this makes the random sampling reproducible
	set.seed(which(subs == subset_names))
	
	#############################################################################
	## loop through species to get random samples for each for the current subset
	#############################################################################
	
	for(sub_spec in specs){
	
		## initial number of files for a species
		spec_num <- init_specs_ratios[sub_spec] * subset_size
	
		## add all back in IF not enough for current subset
		if(spec_num > length(wav_paths[[sub_spec]])){
		
			spec_num_loop <- spec_num
			
			while(spec_num > length(subset_wav_paths[[subs]][[sub_spec]])){
			
				
				
				if(spec_num_loop >= length(wav_paths_ref[[sub_spec]])
				){
					## add all of ref to subset
					subset_wav_paths[[subs]][[sub_spec]] <- c(subset_wav_paths[[subs]][[sub_spec]], wav_paths_ref[[sub_spec]])
				}else{

					## add random sample from ref species wav files
					subset_wav_paths[[subs]][[sub_spec]] <- c(subset_wav_paths[[subs]][[sub_spec]], 
																sample(wav_paths_ref[[sub_spec]], size = spec_num_loop)
															)
				}
				
				## update spec_num to be appropriately less
				spec_num_loop <- spec_num_loop - length(wav_paths_ref[[sub_spec]])
										
				## reset to ref
				wav_paths[[sub_spec]] <- wav_paths_ref[[sub_spec]]
				
			}
			
		}else{
		
			#### 
			subset_wav_paths[[subs]][[sub_spec]] <- sample(wav_paths[[sub_spec]], size = spec_num)
				
			## remove selected wav files for next round.
			wav_paths[[sub_spec]] <- wav_paths[[sub_spec]][!(wav_paths[[sub_spec]] %in% subset_wav_paths[[subs]][[sub_spec]])]
		
		}
		
	## assign filenames to renamed for renaming
	subset_wav_paths_renamed[[subs]][[sub_spec]] <- subset_wav_paths[[subs]][[sub_spec]]
	
	#############################
	## rename any duplicate files
	#############################
	
	for(filename in subset_wav_paths_renamed[[subs]][[sub_spec]]){
		file.pos <- which(subset_wav_paths_renamed[[subs]][[sub_spec]] %in% filename)
		
		## first entry in vector is filepath to actual .wav file. second element is name to be used as link
		for(filpos in file.pos){
			subset_wav_paths_renamed[[subs]][[sub_spec]][filpos] <- gsub(".wav", paste("_", which(file.pos %in% filpos), ".wav", sep =""), subset_wav_paths_renamed[[subs]][[sub_spec]][filpos])
														
		}
	## END duplicate rename loop
	}
	
	## END species loop
	}
## END subset loop
}

library(doParallel)
library(foreach)

## set up parallel framework
ncores <- detectCores() - 1

#create the cluster
my.cluster <- parallel::makeCluster(
  ncores, 
  type = "PSOCK"
  )
  
#register it to be used by %dopar%
doParallel::registerDoParallel(cl = my.cluster)

##############################################
## create links for full subset ##############
##############################################

foreach(subs = subset_names[1], .export = "subset_wav_paths") %dopar% {

library(R.utils)

	for(sub_spec in specs_noise){
		## create link to individual wav file
		# first create directory
		if(file.exists(file.path(link_path, subs, paste(subs, "Full", sep = "_")))){
			## Do not overwrite
		}else{
			dir.create(file.path(link_path, subs, paste(subs, "Full", sep = "_")), recursive = TRUE)
		}
		
		## loop through renamed subset wav paths since they are unique, then define the original path in the loop
		for(symlink_file in unlist(subset_wav_paths_renamed[[subs]][[sub_spec]])){
		
			## grabbing link name from sister list to subset_wav_paths
			link_count <- which(unlist(subset_wav_paths_renamed[[subs]]) %in% symlink_file)
			tar_path <- unlist(subset_wav_paths[[subs]])[link_count]
		
			createLink(link = file.path(link_path, subs, paste(subs, "Full", sep = "_"), gsub(".*/", "", symlink_file)),
						overwrite = FALSE,
						target = tar_path,
						methods = "windows-ntfs-symlink")

		}
	## END species loop
	}
## END subset loop for Full subset link creation
}

## stop parallel cluster
parallel::stopCluster(cl = my.cluster)


#################################################################################
###### Create Simulated Nights ##################################################
#################################################################################

## set up parallel framework
ncores <- detectCores() - 1

#create the cluster
my.cluster <- parallel::makeCluster(
  ncores, 
  type = "PSOCK"
  )
  
#register it to be used by %dopar%
doParallel::registerDoParallel(cl = my.cluster)

##############################
## loop through subsets and copy and paste from Full subset collection into individual simulated nights
##############################

## counter to make data reprodicible
seedling <- 1

#foreach(subs = subset_names[1]) %dopar% {
for(subs in subset_names[1]){
	
	set.seed(which(subset_names %in% subs))
	
	## list of all files in subset
	full_subset_files <- list.files(file.path(link_path, subs, paste(subs, "Full", sep = "_")))
	## paths to files
	full_subset_files_paths <- list.files(file.path(link_path,
												subs,
												paste(subs, "Full", sep = "_")),
												full.names = TRUE)

	for(spec in specs){
	
	library(R.utils)
	
		## Target Species count
		foreach(tar_steps = steps) %dopar% {
		#for(tar_steps in steps){
		
		library(R.utils)
		
			if(tar_steps == 0){
			
				## set to 1
				tar_num <- 1			
			}else{	
							
				## number of tar files for species
				tar_num <- init_specs_ratios[spec] * subset_size * tar_steps
			}
			
			
			
			## Other Species count
			## also creates folder for night
			for(other_steps in steps){
			
				## create night ID
				night <- paste(subs, spec, tar_steps, other_steps, sep = "_")
				
				## create filepath for night
				night_path <- file.path(link_path, subs, night)
				
				### set tar files. done within other loop so tar files will change with each 'other' iteration. in case 1 selection happens to have incorrectly classified files
				set.seed(seedling)
				seedling <- seedling + 1
				
				## target files to copy				
				#tar_files <- full_subset_files[ grep(spec, full_subset_files)[1:tar_num] ]			
				tar_files <- sample(x = full_subset_files[ grep(spec, full_subset_files)], size = tar_num )
			
				
				## create directory for night
				if(file.exists(night_path)){
					## Do not overwrite
				}else{
					dir.create(night_path)
					
				}
				
				for(other_spec in specs[which(!(specs %in% spec))]){
								
					## other files to copy
					if(other_steps == 0){
						other_num <- 1
					
					}else{
				
						## number of other species files for this night
						other_num <- init_specs_ratios[other_spec] * subset_size * other_steps
					}
					
					set.seed(seedling)
					seedling <- seedling + 1
					
					#other_files <- full_subset_files[ grep(other_spec, full_subset_files)[1:other_num] ]
					other_files <- 	sample(x = full_subset_files[ grep(other_spec, full_subset_files)], size = other_num )
					
					for(linkname in paste(night_path, other_files, sep = "/")){
						
						counter <- which(paste(night_path, other_files, sep = "/") %in% linkname)
						
						createLink(link = linkname,
								overwrite = FALSE,
								target = paste(file.path(link_path, subs, paste(subs, "Full", sep = "_")), other_files, sep = "/")[counter],
								methods = "windows-ntfs-symlink")
					}
						
				
				## END other species loop
				}
				
				## copy target species files now that directory has been made
				
					for(linkname in paste(night_path, tar_files, sep = "/")){

						counter <- which(paste(night_path, tar_files, sep = "/") %in% linkname)
						
						createLink(link = linkname,
									overwrite = FALSE,
									target = paste(file.path(link_path, subs, paste(subs, "Full", sep = "_")), tar_files, sep = "/")[counter],
									methods = "windows-ntfs-symlink")
					}
				
			## END Other Species steps loop
			}
		## END Target Speices steps loop
		}
	## END Target Species loop	
	}
## END subset link loop	
}

## stop parallel cluster
parallel::stopCluster(cl = my.cluster)		
