# Supplementary material for: Maximum likelihood estimators are ineffective for acoustic detection of rare bat species
Source: PLoS One. 2025 Apr 1;20(4):e0320646. doi: 10.1371/journal.pone.0320646 (PMC11960983; doi:10.1371/journal.pone.0320646)
Supplement: S4 Script — (R) [file pone.0320646.s009.r]

---
title: "KPro MLE"
author: "Bradley Hopp"
date: "`r Sys.Date()`"
output: 
  html_document:
    code_folding: hide
    toc: true
    toc_float: true
    toc_depth: 6
    toc_theme: yeti
---

#```{r script, message = FALSE, warning = FALSE, echo = FALSE, results = 'asis', out.width = "100%"}


#### Set Paths in code below to match your system

## set working directory
setwd("Path/To/WD")

set.seed(1)

## software type
softy <- "KPro"
incre <- 1
rundesc <- "nofilter_nocera"

### Script to take the output of Kpro to analyze

#############################################
###  LIBRARIES ###
#############################################

library(stringr)
library(dplyr)
library(knitr)
library(kableExtra)
library(glmnet)
library(pals)
library(ggpubr)
library(ggplot2)
library(viridis)
library(tidyr)

#############################################
###  INITIALIZE OBJECTS ###
#############################################

#################################
#### COMMONLY CHANGED VALUES ####
#################################

## KPRO OUTPUT LOCATION
kpro_path <- "PATH/TO/KPRO/PROGRAM/OUTPUT"

## NUMBER OF SUBSETS TO RUN
number_subsets <- 1

## NUMBER OF TOTAL FILES FOR NOCERA CASE STUDY
nocera_total_files <- c(75, 175, 275, 475)

## SPECIES USED AND NOISE
specs <- c("EPFU", "LABO", "LACI", "LANO", "MYLE", "MYLU", "MYSE", "MYSO", "PESU")
specs_noise <- c("EPFU", "LABO", "LACI", "LANO", "MYLE", "MYLU", "MYSE", "MYSO", "PESU", "NOISE")

## HIGH AND LOW ECHOLOCATORS
high_specs <- c("LABO", "MYLE", "MYLU", "MYSE", "MYSO", "PESU")
low_specs <- c("EPFU", "LACI", "LANO")

## NUMBER OF EACH SPECIE'S FILES IN ONE Subset (Files, Per, SUBset = fpsub)
fpsub <- 25
step_size <- incre

		## STEPS, calculated from pfsub and step_size: 
		steps <- seq(from = fpsub, to = 1, by = -step_size) / fpsub
		subset_size <- fpsub * length(specs)
		
num_nights <- 9 * length(steps) * length(steps)
		
######################################
#### LESS COMMONLY CHANGED VALUES ####
######################################

	### Sensitivities of KPro and SonoBat

	## updated sonobat version to 2 decimal places			
	sn_sono <- c("EPFU" = 0.89,
					"LABO" = 0.66,
					"LACI" = 0.71,
					"LANO" = 0.50,
					"MYLE" = 0.20,
					"MYLU" = 0.56,
					"MYSE" = 0.36,
					"MYSO" = 0.35,
					"PESU" = 0.95
					)				
					
	## kpro to 2 decimal places				
	sn_kpro <- c("EPFU" = 0.88,
					"LABO" = 0.24,
					"LACI" = 0.81,
					"LANO" = 0.66,
					"MYLE" = 0.16,
					"MYLU" = 0.76,
					"MYSE" = 0.52,
					"MYSO" = 0.19,
					"PESU" = 0.91
					)					
					
	## KPro confusion matrix
	## from Solick et al. 2024.
	kpro_conf <- read.csv("Kpro_conf_matrix.csv", header = TRUE, row.names = 1)

	## SUBSET
	subset_names <- paste("Subset", seq(from = 1, to = number_subsets), sep = "_")

	## SPECIES TO SPECIES RATIOS
	col_ratio_names <- paste("Ratio", specs, sep = "_")

######################################
## NIGHT IDS

	## recreate species, Target Steps, and Other Steps combinations for Night IDs
	## gsub needed due to insertion of " " during process
	nights <- gsub(" ", "", 
				apply(expand.grid(specs, str_remove(steps, "0+$"), str_remove(steps, "0+$")), 1, paste, collapse = "_")
				)
				
				nights <- gsub(" ", "", 
				apply(expand.grid(specs, gsub("1.00", "1", steps), gsub("1.00", "1", steps)), 1, paste, collapse = "_")
				)

	## nights with parent folder / Subset #
	nights_ids <- apply(expand.grid(subset_names, nights), 1, paste, collapse = "_")

######################################
## OUTPUT DATAFRAME

	## out_df COLNAMES
	out_df_colnames <- c("Subset",
						"Night",
						"Target_Species",
						"Tar_Step",
						"Oth_Step",
					## Examined species is the species stats looked at in this row, even non-Target species have data we can collect
						"Ex_Species",
						"Ex_Count",
						"NonEx_Count",
						"MLE",
					## 'Call' is presence or absence based on MLE threshold of <= 0.05
						"Call",
					## Error_Class can have the values FP (False Positive), FN (False NEgative), TP (True Positive), TN (True Negative), or NC (No Call)
						"Error_Class",
						"Ratio_Bats",
					## Ratio High and Low is the species ratio to all members with either high or low echolocation calls
						"Ratio_High",
						"Ratio_Low",							
					## Ratio_'SPEC' is the ratio of the current species to all other species and Noise
						"Ratio_EPFU",
						"Ratio_LABO",
						"Ratio_LACI",
						"Ratio_LANO",
						"Ratio_MYLE",
						"Ratio_MYLU",
						"Ratio_MYSE",
						"Ratio_MYSO",
						"Ratio_PESU",
						"Ratio_NOISE",
					## # files assigned to species by program, not necessarily True Positives
						"EX_AUTOID"				
	)

	## CREATE out_df AND ASSIGN COLNAMES
	out_df <- as.data.frame(
					matrix(nrow = 0, ncol = length(out_df_colnames)),
					)
	colnames(out_df) <- out_df_colnames

	## out_df_ref IS USED TO ASSIGN VALUES PER NIGHT, THEN ADDED TO out_df
	out_df_ref <- rbind(out_df, as.data.frame(matrix(nrow = length(specs), ncol = ncol(out_df))))
	colnames(out_df_ref) <- out_df_colnames

#####################

############################################
#### KPRO INPUT ############################
############################################

	## read input file from Kpro
	input_kpro <- read.csv(kpro_path,
							sep = ",",
							skip = 1,
							row.names = NULL)
							
	## fixing colnames
	colnames(input_kpro) <- c(colnames(input_kpro)[-3], "BLANK")
							
	## remove first row and column due to empty cells
	input_kpro_2 <- input_kpro[-1, -1]
	
	## check if step size = 5 and 0 needs to be replaced with 0.04
	if(step_size == 5){
	input_kpro_2[,1] <- 	gsub("_0_", "_0.04_", gsub("_0$", "_0.04", input_kpro_2[,1])) 
	}

	
	## rename species to 4 letter abbrev
	spec_code <- c(EPTFUS = "EPFU",
					LASBOR = "LABO",
					LASCIN = "LACI",
					LASNOC = "LANO",
					MYOLEI = "MYLE",
					MYOLUC = "MYLU",
					MYOSEP = "MYSE",
					MYOSOD = "MYSO",
					PERSUB = "PESU"
					)

	## replace 6 letter abbrev KPro uses to 4 letter abbrev				
	for(recoding in 1:length(spec_code)){
		colnames(input_kpro_2) <- gsub(names(spec_code)[recoding], spec_code[recoding], colnames(input_kpro_2))
		
	}
	
	## find beginging of data columns
	begin_spec <- grep("Bats.of.North", colnames(input_kpro_2)) + 1
					
	## get count df
	divider <- grep("P.Values", colnames(input_kpro_2))
	count_df <- input_kpro_2[,1:(divider-2)]
	colnames(count_df) <- c("Night", colnames(input_kpro_2)[2:10], "X1", "NOID", "NOISE")
	## replace NA with 0
	count_df[is.na(count_df)] <- 0

	## get df of p values
	pval_df <- input_kpro_2[,c(1,(divider+1):(length(colnames(input_kpro_2))-1))]
	colnames(pval_df) <- c("Night", colnames(input_kpro_2)[2:10])

############################################
##### END KPRO INPUT #######################
############################################

############################################################################################################################################################
############################################################################################################################################################
##  ADD DATA TO NIGHTS #####################################################################################################################################
############################################################################################################################################################
############################################################################################################################################################

	for(night in nights_ids){
	
		## vectorized version of night to obtain steps and Target Species
		vec_night <- unlist(str_split(night, "_"))
		
		## Number of Target Species
		
			## Target species
			tar_spec <- vec_night[3]
				
			## Target step/count
			tar_step <- as.numeric(vec_night[4])
			
			## reduce target to current step, fpsub is max number of files for a species in the original subset
			tar_num <- tar_step * fpsub
			
			## 0 means 1
			if(tar_step == 0){
				tar_num[1] <- 1
			}
		
		## Number of Other Species
		
			## Other species
			oth_specs <- specs[which(specs != tar_spec)]
		
			## Other step
			oth_step <- as.numeric(vec_night[5])
			
			## oth_nums contains counts for each Other species
			oth_nums <- rep(oth_step * fpsub, times = (length(specs)-1))
			
			## 0 means 1
			if(oth_step == 0){
				oth_nums[1:(length(specs)-1)] <- 1
			}
			
			## Total number of Other files
			oth_num <- sum(oth_nums)
		
		## calculate number of low and high echolocators
		## if target species is a low echolocator
		if(any(tar_spec == low_specs)){
		
			low_spec_num <- oth_nums[1] * (length(low_specs) - 1) + tar_num
			high_spec_num <- oth_nums[1] * length(high_specs)
			
		
		## if target species is a high echolocator
		}else if(any(tar_spec == high_specs)){
			low_spec_num <- oth_nums[1] * length(low_specs)
			high_spec_num <- oth_nums[1] * (length(high_specs) - 1) + tar_num
		}	
		
		## create blank template for night
		out_df_night <- out_df_ref
		
		## assign shared labels for night
		out_df_night$Subset <- 1
		out_df_night$Night <- night
		out_df_night$Target_Species <- tar_spec
		out_df_night$Tar_Step <- tar_step
		out_df_night$Oth_Step <- oth_step	
		
		## loop through all species to look at ratios and mles for the night
		for(ex_spec in specs){
		
			## species counter
			spec_c <- which(specs %in% ex_spec)
			
			## assign proper count for ex_spec
			## if ex_species is target species
			if(ex_spec == tar_spec){
				ex_count <- tar_num
				nonex_count <- oth_num
			
			## if ex species is NOT target species			
			}else{
				ex_count <- oth_nums[1]
				nonex_count <- oth_num - ex_count + tar_num
				
			}
			
			## assign data
			out_df_night[spec_c, c("Ex_Species")] <- ex_spec
			out_df_night[spec_c, c("Ex_Count")] <- ex_count
			out_df_night[spec_c, c("NonEx_Count")] <- nonex_count
			out_df_night[spec_c, c("EX_AUTOID")] <- count_df[which(count_df$Night == night), c(ex_spec)]		
			out_df_night[spec_c, c("MLE")] <- pval_df[which(pval_df$Night == night), ex_spec]
			
			## assign call based on MLE
			if(out_df_night[spec_c, c("MLE")] <= 0.05){
				out_df_night[spec_c, c("Call")] <- "Present"
			}else{
				out_df_night[spec_c, c("Call")] <- "Absent"
			}
			
			## read if TP, FP, FN, or TN
			if(out_df_night[spec_c, c("Call")] == "Present" & out_df_night[spec_c, c("Ex_Count")] > 0){
				out_df_night[spec_c, c("Error_Class")] <- "TP"
			
			}else if(out_df_night[spec_c, c("Call")] == "Present" & out_df_night[spec_c, c("Ex_Count")] == 0){
				out_df_night[spec_c, c("Error_Class")] <- "FP"
			
			}else if(out_df_night[spec_c, c("Call")] == "Absent" & out_df_night[spec_c, c("Ex_Count")] > 0){
				out_df_night[spec_c, c("Error_Class")] <- "FN"
			
			}else if(out_df_night[spec_c, c("Call")] == "Absent" & out_df_night[spec_c, c("Ex_Count")] == 0){
				out_df_night[spec_c, c("Error_Class")] <- "TN"
			
			}
			
			## all bat ratio
			out_df_night[spec_c, c("Ratio_Bats")] <- ex_count / (ex_count + nonex_count)
			
			## ratio only to other low or high echolocators
			if(any(ex_spec == high_specs)){		
				out_df_night[spec_c, c("Ratio_High")] <- ex_count / high_spec_num
				out_df_night[spec_c, c("Ratio_Low")] <- NA
				
			}else{
				out_df_night[spec_c, c("Ratio_High")] <- NA
				out_df_night[spec_c, c("Ratio_Low")] <- ex_count / low_spec_num
			}
			
			## ratio to each species
			## loop through each species
			for(spec_ratio in specs){
			
				col_ratio_name <- paste("Ratio", spec_ratio, sep = "_")
				
				## determine count by whether ex_spec and spec_ratio are target species or one of the other species
				if(spec_ratio == tar_spec){
					out_df_night[spec_c, col_ratio_name] <- ex_count / tar_num
				
				}else{
					out_df_night[spec_c, col_ratio_name] <- ex_count / oth_nums[1]
				
				}
			
			## END spec ratio loop	
			}
		
		## END examined species (ex_spec) loop	
		}
		
		## add night to out_df
		out_df <- rbind(out_df, out_df_night)
		
	## END nights loop	
	}


############################################################################################################################################################
############################################################################################################################################################
##  BASIC PLOTS ############################################################################################################################################
############################################################################################################################################################
############################################################################################################################################################

#### END ADD DATA TO NIGHTS

## NEW COLUMNS: FOR LOG COLUMNS 0 CHANGED TO 0.000001
out_df$logMLE <- log(ifelse(out_df$MLE == 0, 0.000001, out_df$MLE))

## COUNTS
out_df$log_Ex_Count <- log(out_df$Ex_Count)
out_df$log_NonEx_Count <- log(out_df$NonEx_Count)
## LOGS
out_df$log_Ratio_Bats <- log(out_df$Ratio_Bats)
out_df$log_Ratio_High <- log(out_df$Ratio_High)
out_df$log_Ratio_Low <- log(out_df$Ratio_Low)
out_df[,paste("log", col_ratio_names, sep = "_")] <- log(out_df[,col_ratio_names])
## SQUARED
out_df$sq_Ratio_Bats <- (out_df$Ratio_Bats)^2
out_df$sq_Ratio_High <- (out_df$Ratio_High)^2
out_df$sq_Ratio_Low <- (out_df$Ratio_Low)^2
out_df[,paste("sq", col_ratio_names, sep = "_")] <- out_df[,col_ratio_names]^2
## COUNT RATIO INTERACTIONS
out_df$Ex_Count_Ratio_Bats <- (out_df$Ex_Count)*(out_df$Ratio_Bats)
out_df$Ex_Count_Ratio_High <- (out_df$Ex_Count)*(out_df$Ratio_High)
out_df$Ex_Count_Ratio_Low <- (out_df$Ex_Count)*(out_df$Ratio_Low)
out_df[,paste("Ex_Count", col_ratio_names, sep = "_")] <- (out_df$Ex_Count)*(out_df[,col_ratio_names])

################################################################
##### TABLES AND PLOTS     #####################################
################################################################

############################
### Subset Description
############################

cat("\n\n# ", "Subset Description", "\n\n", sep = "")

ggplot(out_df, aes(x = Ratio_Bats, fill = factor(Ex_Count), group = Ex_Count)) +
	geom_histogram() + 
	 scale_fill_viridis(discrete = TRUE) +
	labs(y = "Number of Observations", x = "Ratio_Bats",
		fill = "Count",
			caption = paste("Total Simulated Nights = ", length(unique(out_df$Night)), 
							", Total Observations = ", nrow(out_df), 
							", Mean = ", round(mean(out_df$Ratio_Bats, na.rm = TRUE), 2), 
							", St.Dev = ", round(sd(out_df$Ratio_Bats, na.rm = TRUE), 2), sep = "")
			) +
	theme(plot.caption = element_text(hjust = 0.5))
	
cat("\n\n# ", "Abbreviations", "\n\n", sep = "")
	abbv_df <- data.frame(Abbreviation = specs,
							"Scientific Name" = c("Eptesicus fuscus", "Lasiurus borealis", "Lasiurus cinereus",
													"Lasionycteris noctivagans", "Myotis leibii", "Myotis lucifugus",
													"Myotis septentrionalis", "Myotis sodalis", "Perimyotis subflavus"
												))
	print(
		kable(abbv_df, 
		col.names = c("Abbreviation", "Scientific Name"),
		 align = "cl")%>% column_spec(column = 2, italic = TRUE) %>% kable_styling()
	)

##########################################
### MLE v Count
cat("\n\n# ", "MLE v Count", "\n\n", sep = "")

## mle and count
cat("Horizontal, dashed blue line reveals MLE = 0.05. Datapoints represent simulated nights.\nY-axis, ‘MLE’, is software MLE. X-axis, ‘Count’, is the number of species files present.")

ggplot(out_df, aes(x = Ex_Count, y = MLE )) +
    geom_point() +
    theme(axis.text.x = element_text(angle = 45, vjust = 0.6)) +
	geom_hline( aes(yintercept = 0.05), color = "blue", linetype = "dashed") +
	xlab("Count") +
	facet_wrap(vars(Ex_Species))
	
	
###############################
### Ratio faceted by Count
###############################

cat("\n\n# ", "MLE v Species Ratio", "\n\n", sep = "")
cat("Horizontal, dashed blue line reveals MLE = 0.05. Datapoints represent simulated nights.\nY-axis, ‘MLE’, is software MLE. X-axis is Ratio_Bats. Different frames represent different file Counts.")

for(spec in specs){
			cat(paste("\n\n### *", spec, "* \n\n", sep = ""))
			
			## categorize Ex_Count and Faceted of mle and bat ratio
			categ_df <- out_df[which(out_df$Ex_Species == spec),]	
			categ_df$Count_Split <- cut(categ_df$Ex_Count, 	
											breaks = c(0,1,5,10,15,20,25),
											labels = c(1,5,10,15,20,25)
										)
			
			newdata = data.frame("Ratio_Bats" = seq(from = 0.1, to = 1, by = 0.1),
								"log_Ratio_Bats" = log(seq(from = 0.1, to = 1, by = 0.1)),
								"sq_Ratio_Bats" = seq(from = 0.1, to = 1, by = 0.1)^2,
								"Count_Split" = factor(0),
								"Pred" = 0
								)
															
			model_plot <- as.data.frame(matrix(nrow = 0, ncol = ncol(newdata)))
			colnames(model_plot) <- colnames(newdata)
						
			print(
			ggplot(categ_df, aes(x = Ratio_Bats, y = MLE )) +
				geom_point() +
				theme(axis.text.x = element_text(angle = 45, vjust = 0.6)) +
				scale_y_continuous(breaks = seq(from = 0, to = 1, by = 0.1)) +
				geom_hline( aes(yintercept = 0.05), color = "blue", linetype = "dashed") +
				ggtitle(paste(spec, "faceted by Count")) +
				labs(x = "Species Ratio") +
				facet_wrap(vars(Count_Split))
			)
						
}

############################################################################################################################################################
############################################################################################################################################################
##  MODELING DATA ##########################################################################################################################################
############################################################################################################################################################
############################################################################################################################################################

## review list for lasso dfs
lasso_list <- vector(mode = "list", length = length(specs))
names(lasso_list) <- specs

### review lists for cyles
rev_ratio_df <- vector(mode = "list", length = length(specs))
names(rev_ratio_df) <- specs

## copy for count and kone ratio as needed
rev_count_df <- rev_ratio_df
kdata_mod_rev_df <- rev_ratio_df

rev_true_count_df <- rev_count_df
rev_true_ratio_df <- rev_count_df

## prepping review list for error class Plots
rev_list_ec <- vector(mode = "list", length = length(specs))
names(rev_list_ec) <- specs
rev_list_ec <- lapply(rev_list_ec, FUN = function(x){ x <- list()})

## prepping review list for glm objects
glm_mod_list <- vector(mode = "list", length = length(specs))
names(glm_mod_list) <- specs
glm_mod_list <- lapply(glm_mod_list, FUN = function(x){ x <- list()})

## Initial prep of review df for 0.05 crit Count
crit_rev_df <- as.data.frame(matrix(ncol = 8, nrow = 0))

## MLE fit spec list
spec_vars_plots <- vector(mode = "list", length = length(specs))
names(spec_vars_plots) <- specs

spec_qq_plots <- vector(mode = "list", length = length(specs))
names(spec_qq_plots) <- specs

## review for high resolution model ec plot
rev_count_plots_df <- as.data.frame(matrix(nrow = 0, ncol = 8))
colnames(rev_count_plots_df) <- c("Count", "Ratio", "Est_MLE", "upper", "lower", "Model_Vars", "Species", "id")

## list to hold mle plots faceted by count and showing MLE v Ratio
mle_ratio_plots <- list()

##### Quick K1 aside, here is df to grow with kone count, ratio, mle, vars, and spec data
	kone_df_cols <- c("Ex_Count", "MLE", "True_MLE", "Ratio", "Species", "Vars")
	tmp_kone_df <- as.data.frame(matrix(nrow = 0, ncol = length(kone_df_cols)))
	colnames(tmp_kone_df) <- kone_df_cols

## review df to hold dataframes for all ec data
reveccols <- c("Ex_Count", "Error_Class", "Percent", "Low_EC", "Low_Perc", "High_EC", "High_Perc", "Model_Vars", "Species", "ID")
rev_df_ec <- as.data.frame(matrix(nrow = 0, ncol = length(reveccols)))

for(spec in specs){

	mod_df <- out_df[which(out_df$Ex_Species == spec),]
	
	## adding appropriate high or low echolocator ratio
	if(any(high_specs %in% spec)){
		##
		highlow <- c("Ex_Count", "log_Ex_Count", "Ratio_Bats", "Ratio_High")
		sq_highlow <- c("Ex_Count", "log_Ex_Count", "Ratio_Bats", "Ratio_High", "sq_Ratio_High")
		log_highlow <- c("Ex_Count", "log_Ex_Count", "Ratio_Bats", "Ratio_High", "log_Ratio_High")
		log_count_ratio <- c("Ex_Count", "log_Ex_Count", "Ratio_Bats", "Ratio_High", "log_Ratio_High", "Ex_Count_Ratio_High")
		sq_count_ratio <- c("Ex_Count", "log_Ex_Count", "Ratio_Bats", "Ratio_High", "sq_Ratio_High", "Ex_Count_Ratio_High")
		
	}else{
		highlow <- c("Ex_Count", "log_Ex_Count", "Ratio_Bats", "Ratio_Low")
		sq_highlow <- c("Ex_Count", "log_Ex_Count", "Ratio_Bats", "Ratio_Low", "sq_Ratio_Low")
		log_highlow <- c("Ex_Count", "log_Ex_Count", "Ratio_Bats", "Ratio_Low", "log_Ratio_Low")
		log_count_ratio <- c("Ex_Count", "log_Ex_Count", "Ratio_Bats", "Ratio_Low", "log_Ratio_Low", "Ex_Count_Ratio_Low")
		sq_count_ratio <- c("Ex_Count", "log_Ex_Count", "Ratio_Bats", "Ratio_Low", "sq_Ratio_Low", "Ex_Count_Ratio_Low")
		
	}

	## list of variable sets to test
	changevar <- list(
						## ALL BATS RATIO
						c("Ex_Count", "log_Ex_Count", "Ratio_Bats"),
						c("Ex_Count", "log_Ex_Count", "Ratio_Bats", "log_Ratio_Bats"),
						c("Ex_Count", "log_Ex_Count", "Ratio_Bats", "log_Ratio_Bats", "Ex_Count_Ratio_Bats"),
						c("Ex_Count", "log_Ex_Count", "Ratio_Bats", "sq_Ratio_Bats"),
						c("Ex_Count", "log_Ex_Count", "Ratio_Bats", "sq_Ratio_Bats", "Ex_Count_Ratio_Bats"),
						## HIGH LOW RATIOS
						c(highlow),
						c(log_highlow),
						c(log_count_ratio),
						c(sq_highlow),
						c(sq_count_ratio),
						## SPECIES SPECIFIC RATIOS
						c("Ex_Count", "log_Ex_Count",  "Ratio_Bats",  col_ratio_names),
						c("Ex_Count", "log_Ex_Count",  "Ratio_Bats", col_ratio_names, paste("log_", col_ratio_names, sep="")),
						c("Ex_Count", "log_Ex_Count",  "Ratio_Bats", col_ratio_names, paste("log_", col_ratio_names, sep=""), paste("Ex_Count_", col_ratio_names, sep="")),
						c("Ex_Count", "log_Ex_Count",  "Ratio_Bats", col_ratio_names, paste("sq_", col_ratio_names, sep="")),
						c("Ex_Count", "log_Ex_Count",  "Ratio_Bats", col_ratio_names, paste("sq_", col_ratio_names, sep=""), paste("Ex_Count_", col_ratio_names, sep=""))
					)
			
	vars_ids <- unlist(
					lapply(changevar, function(x){paste(tail(x, n = 2), collapse = "--")})
					)
					
	## rename interactions with species specific columns
	for(i in 1:length(vars_ids)){
		if(grepl("Ex_Count_Ratio_PESU", vars_ids[i])){
			vars_ids[i] <- gsub(".*--Ex_Count", paste("INT", gsub("_.*", "", vars_ids[i-1]), sep="_"), vars_ids[i])
		}
	}
	
	## trim species specific var sets
	vars_ids <- gsub(paste(".*", specs[length(specs)-1], "--", sep = ""), "", vars_ids)	
	vars_ids <- gsub("PESU", "SPECIES", vars_ids)
	
	## format other var sets
	vars_ids <- gsub("High$", "High/Low", gsub("Low$", "High/Low", vars_ids))
	## rename non-species specific INT values
	vars_ids <- gsub("log.*--Ex_Count", "INT_log", vars_ids)
	vars_ids <- gsub("sq.*--Ex_Count", "INT_sq", vars_ids)
	vars_ids <- gsub(".*--", "", vars_ids)
						
	changevar_list <- vector(mode = "list", length = length(vars_ids))
	names(changevar_list) <- vars_ids

	rev_ratio_df[[spec]] <- changevar_list
	rev_true_count_df[[spec]]	<- changevar_list
	rev_true_ratio_df[[spec]]	<- changevar_list

	## all variables used, plus 1 for intercept
	all_vars <- length(unique(unlist(changevar))) + 1
	
	## add 2 columns for r2 and MAE
	lasso_rev_df <- as.data.frame(matrix(nrow = length(changevar), ncol = all_vars + 2))
	rownames(lasso_rev_df) <- vars_ids
	colnames(lasso_rev_df) <- c("(Intercept)", 
									unique(unlist(changevar)),
									"R2", "MAE"
									)

	## preparing plot of actual simulated MLE values
	plot_sim_mle <- ggplot(mod_df, aes(x = Ex_Count, y = MLE)) +
						geom_point(color = "blue") + 
						geom_smooth(color = "blue", linetype = "dashed", se = FALSE) +
						ylim(0, 1.1)

	## list to store mle fit plots for each variable, vars_plots. And list to store vars_plots for each species, spec_vars_plots
	vars_plots <- vector(mode = "list", length = length(changevar))
	names(vars_plots) <- vars_ids
	
	qq_plots <- vector(mode = "list", length = length(changevar))
	names(qq_plots) <- vars_ids
	
		## df for 0.5 values for different models and SPECIES
		## df initialized before species loop
		if(nrow(crit_rev_df) > 0){
			## Do nothing, rows have already been prepped
		}else{
			crit_rev_df <- rbind(crit_rev_df, as.data.frame(matrix(ncol = 8, nrow = length(specs)*length(changevar))))
			colnames(crit_rev_df) <- c("Species", "Vars", "Count", "Ratio", "Est MLE", "Closest Count", "Closest Ratio", "Closest MLE")
			crit_rev_df$Species <- rep(specs, each = length(changevar))
		}
		
	## review df for specific species
	## columns to accomodate all variables + 4 for Vars, Species, Intercept, corrected r2, original r2, MAE, and rmse.
	colss <- c("Vars", "Species", "(Intercept)", unique(unlist(changevar)), "Adj_R2", "R2", "MAE", "RMSE")
	## rename low or high to high/low
	colss <- gsub("High$", "High/Low", 
										gsub("_Low", "_High/Low", colss))
	
	
	rev_spec_coef_df <- as.data.frame(matrix(nrow = length(changevar), ncol = length(colss) ))
	colnames(rev_spec_coef_df) <- c("Vars", "Species", "(Intercept)", unique(unlist(changevar)), "Adj_R2", "R2", "MAE", "RMSE")
	
	rev_spec_coef_df$Vars <- vars_ids
	rownames(rev_spec_coef_df) <- vars_ids
	
	## duplicate template df to house pvalues
	rev_spec_pval_df <- rev_spec_coef_df[,-which(colnames(rev_spec_coef_df) %in% c("Adj_R2", "R2", "MAE", "RMSE"))]
	
		## init all species review dfs if first species loop
	if(which(specs %in% spec) == 1){
		
		## coefficient review dataframes
		all_spec_rev_spec_coef_df <- as.data.frame(matrix(nrow = 0, ncol = length(colss)))
		colnames(all_spec_rev_spec_coef_df) <- colss
		## pval review dataframes, remove review metrics from df
		all_spec_rev_spec_pval_df <- as.data.frame(matrix(nrow = 0, ncol = length(colss[1:(length(colss)-4)])))
		colnames(all_spec_rev_spec_pval_df) <- colss[1:(length(colss)-4)]
				
	}
	
	################################################
	## loop through possible independent variables
	################################################
	looper <- 0
	for(indepvars in changevar){
	
		looper <- looper + 1

		vars <- unlist(indepvars)
		
		vars_id <-vars_ids[looper]
		
		## remove current spec loops species column from vars if using species specific ratios
		vars_exclude <- -grep(spec, vars)
		
		if(length(vars_exclude) == 0){
			## do nothing
		}else{
			vars <- vars[vars_exclude]
		}
		
		## vars index in changevar
		vars_index <- which(vars_ids %in% vars_id)
		
		## which bat ratio being Examined
		curr_ratio <- gsub(".*Ratio", "Ratio", vars[length(vars)])

		formula_1 <- as.formula(paste("MLE", "~ 1 +", paste(vars, collapse = "+")))
		
		loop_df <- mod_df[,c(vars,"MLE")]

		## formula to be tested
		glm_mod <- glm(formula_1, data = mod_df[,c(vars,"MLE")])
		
		## save glm_mod for future use
		glm_mod_list[[spec]][[vars_id]] <- glm_mod
			
		## predict using glm
		y_predicted <- predict(object = glm_mod, newdata = mod_df[,c(vars,"MLE")], type = "response")

		plot_df <- as.data.frame(cbind(Ex_Count = mod_df$Ex_Count, MLE = y_predicted, True_MLE = mod_df$MLE))

		plot_df <- data.frame(Ex_Count = mod_df$Ex_Count, MLE = y_predicted, True_MLE = mod_df$MLE, Ratio = mod_df[,curr_ratio])
		
		########################
		## set generic Ratio to specific loop's Ratio
		##########################
		colnames(plot_df)[ncol(plot_df)] <- curr_ratio

		#########################
		## find R^2 but change values such that anything < 0 is 0 and >1 is 1 (Adj_R2)
		#########################
		cor_pred_mle <- ifelse(plot_df$MLE < 0, 0, plot_df$MLE)
		cor_pred_mle <- ifelse(cor_pred_mle > 1, 1, cor_pred_mle)
		
		cor_tru_mle <- ifelse(plot_df$True_MLE < 0, 0, plot_df$True_MLE)
		cor_tru_mle <- ifelse(cor_tru_mle > 1, 1, cor_tru_mle)
		
		rsq <- round(cor(cor_pred_mle, cor_tru_mle)^2, digits = 4)
		
		og_rsq <- round(cor(plot_df$MLE, plot_df$True_MLE)^2, digits = 4)

		#########################
		############### LOOCV for MAE values
		#########################
			
			## absolute error calc
			error_df <- as.data.frame(matrix(nrow = nrow(mod_df), ncol = 2))
			colnames(error_df) <- c("AE", "sq_error")
			
			for(i in 1:nrow(mod_df)){
				loocv_df <- mod_df[-i,]
				loocv_mod <- glm(formula_1, data = loocv_df[,c(vars,"MLE")])
				y_predicted_loocv <- predict(object = loocv_mod, newdata = mod_df[i,c(vars,"MLE")], type = "response")
				## add to se df
				error_df[i,"AE"] <- abs(mod_df[i, "MLE"] - y_predicted_loocv[[1]])
				error_df[i,"sq_error"] <- (mod_df[i, "MLE"] - y_predicted_loocv[[1]])^2
			}
			
			## find mean for MAE
			mae <- mean(error_df$AE)
			rmse <- sqrt(mean(error_df$sq_error))
			
			mle_fit <- ggplot(data=plot_df, aes(x=MLE, y=True_MLE)) +
					geom_point(color = "blue", size = 2.5) +
					geom_abline() +
					#labs(caption = paste("Corrct'd R^2 =",rsq, "Regular R^2 =", og_rsq)) +
					theme(plot.caption = element_text(hjust=0.5)) +
					xlab("Model MLE") + ylab("Software MLE") +
					ggtitle(spec)
			
			## save values in review lists
			vars_plots[[vars_id]] <- mle_fit
			## mle values stored in plot_df to make qq plots later
			qq_plots[[vars_id]] <- plot_df
		
		## add to species specific review dataframe for coefficients
		rev_spec_coef_df[vars_index,c(names(coef(glm_mod)), "Adj_R2", "R2", "MAE", "RMSE")] <- c(coef(glm_mod), rsq, og_rsq, mae, rmse)
		
		## add pvalues to review df
		rev_spec_pval_df[vars_index, names(coef(summary(glm_mod))[,4])] <- coef(summary(glm_mod))[,4]
		
		###########################################################
		### TP/FN Column plots #################
		###########################################################

		## add low and high estimates using MAE
		plot_df$MLE_low <- plot_df$MLE - 2*mae
		plot_df$MLE_high <- plot_df$MLE + 2*mae
			
		## create Error Class (EC) columns
		## Model is estimate, Model_low is -2 MAE, Model_high is +2 MAE
		plot_df <- mutate(plot_df, Model = ifelse(MLE <= 0.05, "TP", "FN"))
		plot_df <- mutate(plot_df, True = ifelse(True_MLE <= 0.05, "TP", "FN"))
		plot_df <- mutate(plot_df, Model_low = ifelse(MLE_low <= 0.05, "TP", "FN"))
		plot_df <- mutate(plot_df, Model_high = ifelse(MLE_high <= 0.05, "TP", "FN"))
		
		est_model_ec_df <- as.data.frame(table(plot_df[,c("Ex_Count", "Model")]))
		true_ec_df <- as.data.frame(table(plot_df[,c("Ex_Count", "True")]))
		est_low_ec_df <- as.data.frame(table(plot_df[,c("Ex_Count", "Model_low")]))
		est_high_ec_df <- as.data.frame(table(plot_df[,c("Ex_Count", "Model_high")]))
		
		## calculate percent of all observations for a count that it was TP or FN
		## total observations may vary due to filtering of data to exclude Ratio > 0.4
		obs_df <- as.data.frame(matrix(nrow = length(steps), ncol = 2))
		colnames(obs_df) <- c("Step", "Num_Obs")
		obs_df$Step <- fpsub*steps
		est_model_ec_df$Perc <- NA
		est_low_ec_df$Perc <- NA
		est_high_ec_df$Perc <- NA
		true_ec_df$Perc <- NA
		
		## loop through steps to calculate percent TP and FN
		for(i in c(1, (fpsub*steps)) ){
			obs_df[which(obs_df$Step == i), "Num_Obs"] <- sum(est_model_ec_df[which(est_model_ec_df$Ex_Count == i), "Freq"])
			est_model_ec_df$Perc[which(est_model_ec_df$Ex_Count == i)] <- est_model_ec_df[which(est_model_ec_df$Ex_Count == i),"Freq"] / sum(est_model_ec_df[which(est_model_ec_df$Ex_Count == i), "Freq"]) * 100
			est_low_ec_df$Perc[which(est_low_ec_df$Ex_Count == i)] <- est_low_ec_df[which(est_low_ec_df$Ex_Count == i),"Freq"] / sum(est_low_ec_df[which(est_low_ec_df$Ex_Count == i), "Freq"]) * 100
			est_high_ec_df$Perc[which(est_high_ec_df$Ex_Count == i)] <- est_high_ec_df[which(est_high_ec_df$Ex_Count == i),"Freq"] / sum(est_high_ec_df[which(est_high_ec_df$Ex_Count == i), "Freq"]) * 100
			true_ec_df$Perc[which(true_ec_df$Ex_Count == i)] <- true_ec_df[which(true_ec_df$Ex_Count == i),"Freq"] / sum(true_ec_df[which(true_ec_df$Ex_Count == i), "Freq"]) * 100
		}

		ec_df <- data.frame("Ex_Count" = est_model_ec_df$Ex_Count,
								"Error_Class" = est_model_ec_df$Model,
								"Percent" = est_model_ec_df$Perc,
								"Low_EC" = est_low_ec_df$Model_low,
								"Low_Perc" = est_low_ec_df$Perc,
								"High_EC" = est_high_ec_df$Model_high,
								"High_Perc" = est_high_ec_df$Perc,
								"Model_Vars" = rep(vars_id, times = nrow(est_model_ec_df)),
								"Species" = rep(spec, times = nrow(est_model_ec_df)),
								"ID" = rep("Model", times = nrow(est_model_ec_df))
								)
		
		## if a row is for FN blank low and high so error bars aren't confusing
		ec_df[which(ec_df$Model_EC == "FN"),c("Low_Perc", "High_Perc")] <- 0
		
		## make long format with true (software MLE) data
		ec_df <- rbind(ec_df, data.frame("Ex_Count" = est_model_ec_df$Ex_Count,
								"Error_Class" = true_ec_df$True,
								"Percent" = true_ec_df$Perc,
								"Low_EC" = rep("", times = nrow(est_model_ec_df)),
								"Low_Perc" = rep("", times = nrow(est_model_ec_df)),
								"High_EC" = rep("", times = nrow(est_model_ec_df)),
								"High_Perc" = rep("", times = nrow(est_model_ec_df)),
								"Model_Vars" = rep(vars_id, times = nrow(est_model_ec_df)),
								"Species" = rep(spec, times = nrow(est_model_ec_df)),
								"ID" = rep("Program", times = nrow(est_model_ec_df))
								))
										
		## make numeric
		ec_df$High_Perc <- as.numeric(ec_df$High_Perc)
		ec_df$Low_Perc <- as.numeric(ec_df$Low_Perc)

		## blank FN error ranges
		ec_df[which(ec_df$Error_Class == "FN"),c("Low_Perc", "High_Perc")] <- NA
		
		## plot
		ec_plot <- ggplot(ec_df, aes(x = Ex_Count,y = Percent, fill = Error_Class)) +
			geom_col(width = 1) +
			geom_errorbar(aes(ymin = High_Perc, ymax = Low_Perc), width = 0.2) +
			scale_x_discrete(breaks = c(1, seq(from = 5, to = 25, by = 5))) + 
			xlab("Count") +
			theme(axis.title = element_text(size = 7),
					strip.text = element_text(size = 7),
					axis.text = element_text(size = 5)) +
			facet_wrap(vars(ID))
			
		## add to review list
		rev_list_ec[[spec]][[vars_id]] <- ec_plot
		
		## ec dataframes to df for review
		rev_df_ec <- rbind(rev_df_ec, ec_df)
		
				###########################################################
				### Cycle through Ratio #################
				###########################################################

				## possible Ratio_Bat values
				rat_vals <- seq(from = 0.01, to = 0.99, by = 0.01)
				## possible Counts
				count_vals <- seq(from = 1, to = 35, by = 1)

				## review df to hold all ratio data
				rev_rat_cols <- c("Species", "var_Set", "Count", "Ratio", "Est_MLE", "Est_MLE_lower", "Est_MLE_upper")
				rev_rat_df <- as.data.frame(matrix(nrow = 0, ncol = length(rev_rat_cols)))
				colnames(rev_rat_df) <- rev_rat_cols

				## loop through ratio values
				for(rat in rat_vals){

					## df to store current rat and all count values
					plot_cols <- c("Species", "Ratio", "Count", "MLE")
					rat_plot_df <- as.data.frame(matrix(nrow = length(count_vals), ncol = length(plot_cols)))
					colnames(rat_plot_df) <- plot_cols

					##assign current loop species and current subloop ratio
					rat_plot_df$Species <- spec
					rat_plot_df$Ratio <- rat
					
					## assign counts, constant accross subloops
					rat_plot_df$Count <- count_vals
					
					## create df to store hypothetical ratios and counts
					mle_crit_df <- as.data.frame(matrix(nrow = length(count_vals), ncol = max(lengths(changevar))))
					colnames(mle_crit_df) <- changevar[[which.max(lengths(changevar))]]
					
					## use current ratio to fill in possible variables for prediction
					mle_crit_df[,c("Ex_Count")] <- count_vals
					mle_crit_df[,c("log_Ex_Count")] <- log(count_vals)
					## quickly determine if spec is high or low echo
						ech_class <- ifelse(spec %in% low_specs, "low", "high")
					
					mle_crit_df[, c("Ratio_Bats")] <- rat
					## FOR HIGH ECHOLOCATORSassume all non-Target species have equal numbers for this scenario and assign based on echo class of spec
					mle_crit_df[, c("Ratio_High")] <- ifelse(ech_class == "low", NA, ( rat / (((1-rat)*(5/8))+ rat) ))
					## FOR LOW ECHOLOCATORS
					mle_crit_df[, c("Ratio_Low")] <- ifelse(ech_class == "high", NA, ( rat / (((1-rat)*(2/8))+ rat) ))
								
					mle_crit_df[, c("sq_Ratio_Bats")] <- (rat)^2
					## FOR HIGH ECHOLOCATORSassume all non-Target species have equal numbers for this scenario and assign based on echo class of spec
					mle_crit_df[, c("sq_Ratio_High")] <- ifelse(ech_class == "low", NA, ( rat / (((1-rat)*(5/8))+ rat) )^2)
					## FOR LOW ECHOLOCATORS
					mle_crit_df[, c("sq_Ratio_Low")] <- ifelse(ech_class == "high", NA, ( rat / (((1-rat)*(2/8))+ rat) )^2)
																							
															
					mle_crit_df[, c("log_Ratio_Bats")] <- log(rat)
					## FOR HIGH ECHOLOCATORSassume all non-Target species have equal numbers for this scenario and assign based on echo class of spec
					mle_crit_df[, c("log_Ratio_High")] <- ifelse(ech_class == "low", NA, log( rat / (((1-rat)*(5/8))+ rat) ))
					## FOR LOW ECHOLOCATORS
					mle_crit_df[, c("log_Ratio_Low")] <- ifelse(ech_class == "high", NA, log( rat / (((1-rat)*(2/8))+ rat) ))
					
					## add to by species columns
					## Assume all other species have equal counts for this scenario
					mle_crit_df[, col_ratio_names] <- ( rat / ((1-rat)*(1/8)) )
					mle_crit_df[, paste("log_", col_ratio_names, sep = "")] <- log( rat / ((1-rat)*(1/8)) )
					mle_crit_df[, paste("sq_", col_ratio_names, sep = "")] <- ( rat / ((1-rat)*(1/8)) )^2
					
					## INTERACTION
					mle_crit_df[, c("Ex_Count_Ratio_Bats")] <- mle_crit_df$Ex_Count * mle_crit_df$Ratio_Bats
					mle_crit_df[, c("Ex_Count_Ratio_High")] <- mle_crit_df$Ex_Count * mle_crit_df$Ratio_High
					mle_crit_df[, c("Ex_Count_Ratio_Low")] <- mle_crit_df$Ex_Count * mle_crit_df$Ratio_Low
					mle_crit_df[, paste("Ex_Count_", col_ratio_names, sep = "")] <- mle_crit_df$Ex_Count * mle_crit_df[, col_ratio_names]
					
					## predict
					y_predicted_crit <- predict(object = glm_mod, newdata = mle_crit_df, type = "response")
					## combine prediction with current ratio and count data
					pred_df <- data.frame("Species" = rep(spec, times = length(count_vals)),
											"Var_Set" = rep(vars_id, times = length(count_vals)),
											"Count" = count_vals,
											"Ratio" = rep(rat, times = length(count_vals)),
											"Est_MLE" = y_predicted_crit
											)
															
					## calculate upper and lower MLE of predicted values
					pred_df <- mutate(pred_df, Est_MLE_lower = Est_MLE - 2*mae)
					pred_df <- mutate(pred_df, Est_MLE_upper = Est_MLE + 2*mae)
					
					## add to growing review df
					rev_rat_df <- rbind(rev_rat_df, pred_df)

				}

				## add to review list
				rev_ratio_df[[spec]][[vars_id]] <- rev_rat_df

				###############################################
				#### END Cycle Ratio
				###############################################
				#############################
				
	##########################
	## End independent variable loop
	##########################	
	}

######################################################	
###### Preparing GLM Coefs and P-values for TABLES
######################################################

	## shows mle v mle for model and data
	spec_vars_plots[[spec]] <- vars_plots
	spec_qq_plots[[spec]] <- qq_plots
	
	## rename high and low to generic for coefficient dataframe
	colnames(rev_spec_coef_df) <- gsub("High$", "High/Low", 
										gsub("_Low", "_High/Low", colnames(rev_spec_coef_df)))
										
	## add species column
	rev_spec_coef_df$Species <- spec	
		
	all_spec_rev_spec_coef_df <- rbind(all_spec_rev_spec_coef_df, rev_spec_coef_df)
		
	## rename high and low to generic
	colnames(rev_spec_pval_df) <- gsub("High$", "High/Low", 
										gsub("_Low", "_High/Low", colnames(rev_spec_pval_df)))
										
	## add species column
	rev_spec_pval_df$Species <- spec
	
	### reformat columns of rev_spec_pval to match final columns

	## if a species specific loop, add current species loop columns with NAs
	if(grepl("SPECIES", vars_id)){
		rev_spec_pval_df[,c(paste("Ratio_", spec, sep=""), paste("log_Ratio_", spec, sep=""), paste("Ex_Count_Ratio_", spec, sep=""), paste("sq_Ratio_", spec, sep="") )] <- NA
	}
	
	## move rownames to column
	rev_spec_pval_df$Vars <- rownames(rev_spec_pval_df)
	## add species
	rev_spec_pval_df$Species <- spec
	
	## reorder to ensure a match between dfs
	rev_spec_pval_df <- rev_spec_pval_df[,colnames(all_spec_rev_spec_pval_df)]
	
	## add species loop info to growing review df
	all_spec_rev_spec_pval_df <- rbind(all_spec_rev_spec_pval_df, rev_spec_pval_df)
	
######################################################
###### END Preparing GLM Coefs and P-values for TABLES	
######################################################

## END loop through species for modeling		
}

save.image(paste(softy, rundesc,"workspace.RData", sep = "_"))

	############################################################################################################################################################
	############################################################################################################################################################
	##  REVIEW #################################################################################################################################################
	############################################################################################################################################################
	############################################################################################################################################################

	cat("\n\n# ", "Models", "\n\n", sep = "")

	#####################################################################################################		
	## GLM REVIEW
	#####################################################################################################

	cat("\n\n## ", "GLM Coefs", "\n\n", sep = "")

	colnames(all_spec_rev_spec_coef_df)[grep("R2", colnames(all_spec_rev_spec_coef_df))] <- c("Adj_R2", "R2")
	
	cat("Adj R2 is R score but all model MLE's > 1 are set to one and < 0 are set to 0.")

	print(
	kable(all_spec_rev_spec_coef_df,
			row.names = FALSE,
			digits = 4,
			caption = "Coefficient Estimates") %>% kable_styling()
	)

	cat("\n\n## ", "GLM Coefs p-values", "\n\n", sep = "")

	print(
	kable(all_spec_rev_spec_pval_df,
			row.names = FALSE,
			digits = 4,
			caption = "p-values") %>% kable_styling()
	)

	### graph showing mae
	cat("\n\n## ", "MAE Boxplots", "\n\n", sep = "")
	mae_df <- all_spec_rev_spec_coef_df[,c("Vars", "Species", "R2", "MAE", "RMSE")]

	## factor mae_df by decreasing median mae
	## first group by Vars and obtain vector of ordered var sets
	vars_meds <- as.data.frame(mae_df %>% group_by(Vars) %>% summarize(median_MAE = median(MAE)))
	vars_order <- vars_meds[order(vars_meds$median_MAE),]

	## factor Vars using ordered vector from vars_order
	mae_df$Vars <- factor(mae_df$Vars, levels = vars_order$Vars)

	cat("Boxplots for each model. Contains values for each of the nine Examined Species. Black horizontal line shows median. Outliers defined as datapoints > 1.5 IQR below Q1 or above Q3.")
	print(
	ggplot(mae_df, aes(x = Vars, y = MAE, fill = Vars)) + 
		geom_boxplot() +
		theme(axis.text.x = element_text(angle = 80, vjust = 0.5)) +
		labs(x = "Variable Set",
				fill = "Variable Set")
		
	)

	cat("\n\n## ", "RMSE Boxplots", "\n\n", sep = "")
	cat("Boxplots for each model. Contains values for each of the nine Examined Species. Black horizontal line shows median. Outliers defined as datapoints > 1.5 IQR below Q1 or above Q3.")
	
	print(
	ggplot(mae_df, aes(x = Vars, y = RMSE, fill = Vars)) + 
		geom_boxplot() +
		theme(axis.text.x = element_text(angle = 80, vjust = 0.5)) +
		labs(x = "Variable Set",
				fill = "Variable Set")
		
	)

	cat("\n\n## ", "R2 Boxplots", "\n\n", sep = "")
	cat("Boxplots for each model. Contains values for each of the nine Examined Species. Black horizontal line shows median. Outliers defined as datapoints > 1.5 IQR below Q1 or above Q3.")

	print(
	ggplot(mae_df, aes(x = Vars, y = R2, fill = Vars)) + 
		geom_boxplot() +
		theme(axis.text.x = element_text(angle = 80, vjust = 0.5)) +
		labs(x = "Variable Set",
				fill = "Variable Set")
	)

	#####################################################################################################
	#### VAR SET LOOP
	#####################################################################################################

	## dataframe to store data for plots
	mrd <- c("Species", "Var_Set", "Ratio", "CC", "CC_lower", "CC_upper")
	model_ratio_df <- as.data.frame(matrix(nrow = 0, ncol = length(mrd)))
	colnames(model_ratio_df) <- mrd

	## loop through vars_ids to get metrics (R2, CC, and MAE)
	for(best_vars in 1:length(vars_ids)){
		
		vars_id <- vars_ids[best_vars]

		#####################################################################################################
		#### SPECIES LOOP
		#####################################################################################################
		## Loop through species for each variable set to get metrics
		for(spec in specs){
		
			## find lowest count for each ratio that has MLE <= 0.05, or find lowest MLE if no MLE <= 0.05
			rat_df <- rev_ratio_df[[spec]][[vars_id]]
			
			for(rat in unique(rat_df$Ratio)){
			
				tmp_rat_df <- rat_df[which(rat_df$Ratio == rat),]
				
				##model_ratio_vec, named vector
				model_ratio_vec <- as.data.frame(matrix(ncol = length(mrd), nrow = 1))
				colnames(model_ratio_vec) <- mrd
				
				if(min(tmp_rat_df$Est_MLE) > 0.05){
					## take min
					model_ratio_vec[1, c("Species", "Var_Set", "CC", "Ratio", "CC_upper")] <- c(spec, vars_id, NA, rat, NA)
					
					## check if lower is within bounds
					if(min(tmp_rat_df$Est_MLE_lower) < 0.05){
						model_ratio_vec[1, c("CC_lower")] <- tmp_rat_df[which(tmp_rat_df$Est_MLE_lower <= 0.05)[1], c("Count") ]
					}else{
						model_ratio_vec[1, c("CC_lower")] <- NA
					}
					
					## make sure colnames match
					names(model_ratio_vec)
					
				}else{
					## find first occurence that Est_MLE <= 0.05
					model_ratio_vec[1, c("Species", "Var_Set", "CC", "Ratio")] <- tmp_rat_df[which(tmp_rat_df$Est_MLE <= 0.05)[1], c("Species", "Var_Set", "Count", "Ratio") ]
					## find first occurentce that Est_MLE_lower is <= 0.05
					model_ratio_vec[1, c("CC_lower")] <- tmp_rat_df[which(tmp_rat_df$Est_MLE_lower <= 0.05)[1], c("Count") ]
					model_ratio_vec[1, c("CC_upper")] <- tmp_rat_df[which(tmp_rat_df$Est_MLE_upper <= 0.05)[1], c("Count") ]
				}
				
				model_ratio_df <- rbind(model_ratio_df, model_ratio_vec[c("Species", "Var_Set", "Ratio", "CC", "CC_lower", "CC_upper")])
			
			## END loop through ratios
			}
			
		## END loop through Species	
		}

	## END loop through var sets
	}

	## calculate RWR based on sensitivites
	# first make sure CCs are numeric
	model_ratio_df[,c("CC", "CC_lower", "CC_upper")] <- apply(model_ratio_df[,c("CC", "CC_lower", "CC_upper")], MARGIN = 2, FUN = as.numeric)

	## add RWR values for cc and ranges
	if(softy == "KPro"){
		model_ratio_df <- mutate(model_ratio_df, RWR = CC / sn_kpro[Species])
		model_ratio_df <- mutate(model_ratio_df, RWR_lower = CC_lower / sn_kpro[Species])
		model_ratio_df <- mutate(model_ratio_df, RWR_upper = CC_upper / sn_kpro[Species])

	}else if(softy == "Sono"){
		model_ratio_df <- mutate(model_ratio_df, RWR = CC / sn_sono[Species])
		model_ratio_df <- mutate(model_ratio_df, RWR_lower = CC_lower / sn_sono[Species])
		model_ratio_df <- mutate(model_ratio_df, RWR_upper = CC_upper / sn_sono[Species])
	}

	## replace NAs with Inf
	model_ratio_df[is.na(model_ratio_df)] <- Inf

	## convert to long format
	cc_tmp <- model_ratio_df[,c("Species", "Var_Set", "Ratio", "CC", "CC_lower", "CC_upper")]
	colnames(cc_tmp) <- c("Species", "Var_Set", "Ratio", "Files", "Files_lower", "Files_upper")
	cc_tmp$ID <- "CC"

	rwr_tmp <- model_ratio_df[,c("Species", "Var_Set", "Ratio", "RWR", "RWR_lower", "RWR_upper")]
	colnames(rwr_tmp) <- c("Species", "Var_Set", "Ratio", "Files", "Files_lower", "Files_upper")
	rwr_tmp$ID <- "RWR"

	model_ratio_long <- rbind(cc_tmp, rwr_tmp)

	## make Inf into NA for Files Column
	model_ratio_long$Files <- ifelse(model_ratio_long$Files == Inf, NA, model_ratio_long$Files)

	## make Ratio numeric
	model_ratio_long$Ratio <- as.numeric(model_ratio_long$Ratio)

	################## Prep for Nocera and Ratio plots
	
	if(rundesc == "nofilter_nocera"){
	## prepare pre and post-WNS mean activity values from Nocera 2019
	nocera_activity <- data.frame("Pre_WNS" = c(27.7, 11.77, 11.25, 7.09, 0.35, 62.77, 0.87, 0, 5.24),
										"Post_WNS" = c(14.4, 5.69, 19.45, 7.96, 0.07, 9.22, 0.17, 0, 1.02)
										)
	}else if(rundesc == "nofilter_usfws"){							
	## below is usfws activity, could be used in place of nocera if desired								
	nocera_activity <- data.frame("Pre_WNS" = c(7, 8, 1, 2, 3, 12, 6, 7, 4),
										"Post_WNS" = c(7, 8, 1, 2, 3, 12, 6, 7, 4)
										)									
	}

	rownames(nocera_activity) <- specs

	### calculate Species Ratio from mean activity values			
	nocera_activity <- mutate(nocera_activity, Pre_WNS_Abund = Pre_WNS / sum(nocera_activity$Pre_WNS))
	nocera_activity <- mutate(nocera_activity, Post_WNS_Abund = Post_WNS / sum(nocera_activity$Post_WNS))

	## list to store nocera data
	nocera_list <- vector(mode = "list", length = length(specs))
	names(nocera_list) <- specs
	## layer with var sets names
	vars_sublist <- vector(mode = "list", length = length(vars_ids))
	names(vars_sublist) <- vars_ids

	## add another layer to nocera_list to store how many total audio files are being examined

	tot_files <- vector(mode = "list", length = length(nocera_total_files))
	names(tot_files) <- as.character(nocera_total_files)
	## add total files to vars_sublist
	vars_sublist <- lapply(vars_sublist, function(x){x <- tot_files})

	## add var set list, now with total files layer, to nocera_list
	nocera_list <- lapply(nocera_list, function(x){x <- vars_sublist})

	## store mle crit for model plots to look at later
	mle_crit_list <- nocera_list

	## plot model ratios on x axis and cc on y axis, facet by SPECIES
	for(best_vars in 1:length(vars_ids)){

		cat("\n\n## *", vars_ids[best_vars], "* \n\n", sep = "")	
		
		vars_id <- vars_ids[best_vars]
		
		###########################################################################
		###########################################################################
		## Print Species Ratio plots
		###########################################################################
		###########################################################################
		
		cat("\n\n### *", "Count and Species Ratio Plot", "* \n\n", sep = "")
		tmp_models_df <- model_ratio_long[which(model_ratio_long$Var_Set == vars_id),]
		
		cat("See text for details on plot formation.")
		
		print(
		ggplot(tmp_models_df, aes(x = Ratio, y = Files, fill = ID)) +
			geom_point(aes(color = ID)) +
			geom_ribbon(aes(x = Ratio, ymin = Files_lower, ymax = Files_upper, fill = ID),
				alpha = 0.2) +
			scale_x_continuous(breaks = seq(from = 0, to = 1, by = 0.2)) + 
			facet_wrap(vars(Species), scales = "free") +
			xlab("Species Ratio") +
			scale_fill_viridis(end = 0.5, discrete = TRUE) +
			scale_color_viridis(end = 0.5,discrete = TRUE)
		)
		
		###########################################################################
		###########################################################################
		## Nocera plots prep
		###########################################################################
		###########################################################################
		cat("\n\n### *", "Fort Drum Military Installation Case Study Plots", "* \n\n", sep = "")
		cat("Plots using Species Ratio from Nocera 2019 with varying total audio file counts. Error bars show +/- 2 MAE. See text for details.")
				
		for(tots in nocera_total_files){
		
			cat("\n\n#### *", paste("Total Files =", tots), "* \n\n", sep = "")
				
			nocera_activity <-  mutate(nocera_activity, Pre_WNS_newcount = Pre_WNS_Abund * tots)
			nocera_activity <-  mutate(nocera_activity, Post_WNS_newcount = Post_WNS_Abund * tots)
	
			## create dataframe to store Nocera mle predictions
			nocera_df <- as.data.frame(matrix(nrow = length(specs), ncol = 2))
			colnames(nocera_df) <- c("Pre_MLE", "Post_MLE")
			rownames(nocera_df) <- specs
			
			## first make rownames a column
			nocera_activity$Species <- rownames(nocera_activity)
			
					## use confusion matrix to make total positives COLUMNS
					if(softy == "KPro"){
						conf <- kpro_conf
					}else{
						conf <- sono_conf
					}
					
			## loop through pre and post nocera values
			for(prepost in c("Pre_Rel_Abund", "Post_Rel_Abund")){

				### loop through species to get Nocera values
				
				## create dataframe with total positives for each species after being identified by the current Program
				total_pos_list <- data.frame()
				
				for(spec in specs){
					## Find total positivies for current species by using true and false positive rates
						
					if(prepost == "Pre_Rel_Abund"){
							## use transposed line if you want to apply misclassification rates, otherwise use line below transpose line
							total_pos_list[1,spec] <- (sum(nocera_activity$Pre_WNS_newcount * t(conf[spec,])))
							# total_pos_list[1,spec] <- nocera_activity[spec, "Pre_WNS_newcount"]
							
					}else if(prepost == "Post_Rel_Abund"){
							total_pos_list[1,spec] <- (sum(nocera_activity$Post_WNS_newcount * t(conf[spec,])))
							# total_pos_list[1,spec] <- nocera_activity[spec, "Post_WNS_newcount"]
					}
	
				## END first spec loop
				}
				
				## total count for total positives
				total_pos <- sum(total_pos_list[1,])
				
				nocera_ratios <- nocera_activity
				
				## below is the ratio the MLE algorithm will see, that is the ratios formed form the total positives for all species
				nocera_ratios[,prepost] <- unlist(as.vector(total_pos_list / total_pos))
				
				for(spec in specs){

					## grab model for spec and var set
					model_fit <- glm_mod_list[[spec]][[best_vars]]
					
					## create df to store Nocera ratios and counts
							spec_abund <- nocera_ratios[spec, c(prepost)]
							high_abund <- nocera_ratios[high_specs, c(prepost)]
							low_abund <- nocera_ratios[low_specs, c(prepost)]
								
								mle_crit_df <- as.data.frame(matrix(nrow = 1, ncol = max(lengths(changevar))))
								colnames(mle_crit_df) <- changevar[[which.max(lengths(changevar))]]
								
								## use current spec_abundio to fill in possible variables for prediction
								mle_crit_df[,c("Ex_Count")] <-  total_pos_list[[spec]]
								mle_crit_df[,c("log_Ex_Count")] <- log(total_pos_list[[spec]])
								## quickly determine if spec is high or low echo
									ech_class <- ifelse(spec %in% low_specs, "low", "high")
								
								mle_crit_df[, c("Ratio_Bats")] <- spec_abund
								## FOR HIGH ECHOLOCATORS
								mle_crit_df[, c("Ratio_High")] <- ifelse(ech_class == "low", NA, ( spec_abund / (spec_abund + sum(high_abund)) ))
								## FOR LOW ECHOLOCATORS
								mle_crit_df[, c("Ratio_Low")] <- ifelse(ech_class == "high", NA, ( spec_abund / (spec_abund + sum(low_abund)) ))
											
								mle_crit_df[, c("sq_Ratio_Bats")] <- (spec_abund)^2
								## FOR HIGH ECHOLOCATORS
								mle_crit_df[, c("sq_Ratio_High")] <- ifelse(ech_class == "low", NA, ( spec_abund / (spec_abund + sum(high_abund)) )^2)
								## FOR LOW ECHOLOCATORS
								mle_crit_df[, c("sq_Ratio_Low")] <- ifelse(ech_class == "high", NA, ( spec_abund / (spec_abund + sum(low_abund)) )^2)
																										
																		
								mle_crit_df[, c("log_Ratio_Bats")] <- log(spec_abund)
								## FOR HIGH ECHOLOCATORS
								mle_crit_df[, c("log_Ratio_High")] <- ifelse(ech_class == "low", NA, log( spec_abund / (spec_abund + sum(high_abund)) ))
								## FOR LOW ECHOLOCATORS
								mle_crit_df[, c("log_Ratio_Low")] <- ifelse(ech_class == "high", NA, log( spec_abund / (spec_abund + sum(low_abund)) ))
								
								## add to by species columns
								## Assume all other species have equal counts for this scenario
								mle_crit_df[, col_ratio_names] <- (nocera_ratios[,c(prepost)] / spec_abund )
								mle_crit_df[, paste("log_", col_ratio_names, sep = "")] <- log(nocera_ratios[,c(prepost)] / spec_abund )
								mle_crit_df[, paste("sq_", col_ratio_names, sep = "")] <- (nocera_ratios[,c(prepost)] / spec_abund )^2
								
								## INTERACTION
								mle_crit_df[, c("Ex_Count_Ratio_Bats")] <- mle_crit_df$Ex_Count * mle_crit_df$Ratio_Bats
								mle_crit_df[, c("Ex_Count_Ratio_High")] <- mle_crit_df$Ex_Count * mle_crit_df$Ratio_High
								mle_crit_df[, c("Ex_Count_Ratio_Low")] <- mle_crit_df$Ex_Count * mle_crit_df$Ratio_Low
								mle_crit_df[, paste("Ex_Count_", col_ratio_names, sep = "")] <- mle_crit_df$Ex_Count * mle_crit_df[, col_ratio_names]
								
								## place into proper MLE based on prepost loop
								if(prepost == "Pre_Rel_Abund"){
							
									type_MLE <- "Pre_MLE"
							
								}else if(prepost == "Post_Rel_Abund"){
							
									type_MLE <- "Post_MLE"
								
								}
								
								nocera_df[spec, type_MLE] <- predict(object = model_fit, newdata = mle_crit_df, type = "response")
								
								## save mle_crit_df for later saving
								mle_crit_list[[spec]][[best_vars]][[as.character(tots)]] <- mle_crit_df
								
								## add catch if spec count is greater than 25, auto MLE of 0
								nocera_df[spec, type_MLE] <- ifelse(total_pos_list[[spec]] > 25, 0, nocera_df[spec, type_MLE])
								
				## END loop through specs	
				}
			## END loop through pre and post Nocera
			}
			
			####################
			## Print Nocera point plot PREP
			####################
			
			## create bounded data
			nocera_trunc_df <- mutate(nocera_df, MLE_Pre = ifelse(Pre_MLE < 0, 0, Pre_MLE))
			nocera_trunc_df <- mutate(nocera_trunc_df, MLE_Post = ifelse(Post_MLE < 0, 0, Post_MLE))
			nocera_trunc_df$Species <- rownames(nocera_trunc_df)
			
			## add MAE for each, taken from coefficeints table
			nocera_trunc_df$MAE <- all_spec_rev_spec_coef_df[which(all_spec_rev_spec_coef_df$Vars == vars_ids[best_vars]),c("MAE")]
			
			nocera_long <- pivot_longer(nocera_trunc_df, cols = c("MLE_Pre", "MLE_Post"),
														names_to = "Time",
														values_to = "MLE"
														)
			## get min and max with 2xMAE
			## if greater than 1, set to 1, if less than 0, set to 0
			nocera_long$MLE <- ifelse(nocera_long$MLE < 0, 0, nocera_long$MLE)
			nocera_long$MLE <- ifelse(nocera_long$MLE > 1, 1, nocera_long$MLE)
			
			nocera_long$min_MLE <- ifelse(nocera_long$MLE - 2*nocera_long$MAE < 0, 0, nocera_long$MLE - 2*nocera_long$MAE)
			nocera_long$min_MLE <- ifelse(nocera_long$MLE - 2*nocera_long$MAE > 1, 1, nocera_long$min_MLE)
			
			nocera_long$max_MLE <- ifelse(nocera_long$MLE + 2*nocera_long$MAE < 0, 0, nocera_long$MLE + 2*nocera_long$MAE)
			nocera_long$max_MLE <- ifelse(nocera_long$MLE + 2*nocera_long$MAE > 1, 1, nocera_long$max_MLE)
			
			## order factors for plot
			nocera_long$Time <- factor(nocera_long$Time, levels = c("MLE_Pre", "MLE_Post"))
			
			############################################
			## Plot nocera (Case Study) data and save to review list
			############################################
			
			##position variable
			pd <- position_dodge(0.9)
			
			print(
			ggplot(nocera_long, aes(x = Species, y = MLE, fill = Time, color = Time)) +
				geom_point(aes(shape = Time),
					position = pd, 
					size = 5) +
				# geom_text(aes(label = MLE)) +
				geom_errorbar(aes(ymin = min_MLE ,ymax = max_MLE), width = 0.5, position = pd) +
				geom_hline(yintercept = 0.05, linetype = "dashed", color = "blue")
			)
			
			# review list
			nocera_list[[spec]][[best_vars]][[as.character(tots)]] <- nocera_long
	
		## END loop through total files for Nocera/Case Study
		}
		
		############################################
		## Gather and print mle plots
		############################################
			
		cat("\n\n### *", "MLE Plots", "* \n\n", sep = "")
		cat("\nEach simulated night's model predicted MLE and the actual MLE from the program.\n")
			
		vplotlist <- list()
		qplotlist <- list()
		for(spec in specs){
				vplotlist[[spec]] <- spec_vars_plots[[spec]][[best_vars]]
				## uncomment below for histogram of error
				qplotlist[[spec]] <- ggplot(data.frame(x=spec_qq_plots[[spec]][[best_vars]][,c("MLE")] - spec_qq_plots[[spec]][[best_vars]][,c("True_MLE")]), aes(x=x)) +
										geom_histogram() +
										labs(y = "Count", x = "Error Bin")
		}

		print(
		ggarrange(plotlist = vplotlist)
		)
		
		cat("\nHistogram of errors for each simulated night's modeled MLE. Model MLE - Program MLE = Error.\n")
		print(
		ggarrange(plotlist = qplotlist,
			labels = specs,
			font.label = list(size = 10),
			vjust = 1.1)
		)
	
	## END loop through variable sets
	}

	# ## save nocera list to compare with SonoBat
	## save CC/RWR v Species Ratio
	save(model_ratio_long, file = paste(softy, rundesc, "ratio_long.RData", sep = "_"))
	## save Nocera/Case Study data
	save(nocera_list, file = paste(softy, rundesc, "nocera_list.RData", sep = "_"))
	## save input parameter df used to create Nocera/Case Study output
	save(mle_crit_list, file = paste(softy, rundesc, "mle_crit_list.RData", sep = "_"))
	## save ec df
	save(rev_df_ec, file = paste(softy, rundesc, "review_ec.RData", sep = "_"))


```
