# Supplementary material for: Maximum likelihood estimators are ineffective for acoustic detection of rare bat species
Source: PLoS One. 2025 Apr 1;20(4):e0320646. doi: 10.1371/journal.pone.0320646 (PMC11960983; doi:10.1371/journal.pone.0320646)
Supplement: S5 Script — (R) [file pone.0320646.s010.r]

---
title: "Combo Plots MLE 09032024"
author: "Bradley Hopp"
date: "`r Sys.Date()`"
output: 
  html_document:
    code_folding: hide
    toc: true
    toc_float: true
    toc_depth: 6
    toc_theme: yeti
---

#```{r script, message = FALSE, warning = FALSE, echo = TRUE, results = 'asis', out.width = "100%"}


#### This script takes output from S6 and S7 to create graphs with both KPro and SonoBat data
## Ensure all needed files are in the working directory


## set working directory
setwd("PATH/TO/WD")

set.seed(1)

#############################################
###  LIBRARIES ###
#############################################

library(stringr)
library(dplyr)
library(knitr)
library(kableExtra)
library(glmnet)
library(pals)
library(ggpubr)
library(ggplot2)
library(viridis)
library(tidyr)

###############
## load ec data
###############
incre <- 1
rundesc <- "nofilter_nocera"

## load KPRO data
load(paste("KPro", rundesc, "review_ec.RData", sep = "_"))
kpro_ec <- rev_df_ec
kpro_ec$Prog <- "KPro"

## load SONO data
load(paste("Sono", rundesc, "review_ec.RData", sep = "_"))
sono_ec <- rev_df_ec
sono_ec$Prog <- "SonoBat"

	## combine kpro and sonobat ec data and remove model ec info
	progs_ec <- rbind(kpro_ec, sono_ec)
	progs_ec <- progs_ec[which(progs_ec$ID != "Model"),]
	progs_ec$Ex_Count <- as.numeric(progs_ec$Ex_Count)

####################################
## load CC v Species Ratio data
####################################

load(paste("KPro", rundesc, "ratio_long.RData", sep = "_"))
kpro_ratio_long <- model_ratio_long
kpro_ratio_long$Program <- "KPro"

load(paste("Sono", rundesc, "ratio_long.RData", sep = "_"))
sono_ratio_long <- model_ratio_long
sono_ratio_long$Program <- "Sono"

## combine
model_ratio_long <- rbind(kpro_ratio_long, sono_ratio_long)

#######################
## Nocera derived data
#######################

load(paste("KPro", rundesc, "nocera_list.RData", sep = "_"))
kpro_nocera <- nocera_list

load(paste("Sono", rundesc, "nocera_list.RData", sep = "_"))
sono_nocera <- nocera_list

## vector of total files used in Nocera/Case Study
nocera_total_files <- as.numeric(names(kpro_nocera[["PESU"]][[1]]))

## grab species and variable set vectors
specs <- unique(progs_ec$Species)
vars_ids <- unique(progs_ec$Model_Vars)

## plotlist for ggarrange option with ec
ec_plotlist <- list()

for(varia in vars_ids){

	cat("\n\n# ", varia," \n\n", sep = "")
	
		## list to store plots
		case_list <- list()
	
		## loop through total files used in Nocera/Case Study
		for(tots in nocera_total_files){
				
			## loop through total number of files for Nocera/Case Study
		
			#############################
			## Start with Nocera Data
			#############################

			## tmp df to add program type
			kpro_df <- kpro_nocera[["PESU"]][[varia]][[as.character(tots)]]
			kpro_df$Program <- "KPro"
			kpro_df$Total_Files <- as.character(tots)
			
			sono_df <- sono_nocera[["PESU"]][[varia]][[as.character(tots)]]
			sono_df$Program <- "Sono"
			sono_df$Total_Files <- as.character(tots)
			
			## add species info to df
			## init review df if first
			if(which(nocera_total_files %in% tots) == 1){
				vars_df <- rbind(kpro_df, sono_df)
			}else{
				vars_df <- rbind(vars_df, kpro_df, sono_df)
			}
		## END loop through total files	
		}
		
		## factor Total_Files
		vars_df$Total_Files <- factor(vars_df$Total_Files,
										levels = as.character(sort(as.numeric(unique(vars_df$Total_Files))))
									)
		
		## create group column
			vars_df$Legend <- paste(vars_df$Program, vars_df$Time)
			
			## rename legend to be prettier
			vars_df$Legend <- gsub("MLE_Post", "Post-WNS", vars_df$Legend)
			vars_df$Legend <- gsub("MLE_Pre", "Pre-WNS", vars_df$Legend)
			
			## factor Legend
			vars_df$Legend <- factor(vars_df$Legend, levels = c("KPro Pre-WNS", "KPro Post-WNS", "Sono Pre-WNS", "Sono Post-WNS"))
			
			##position variable
			pd <- position_dodge(2)
						
			## display nocera/case study data with total files as rows and species as columns
			print(
			ggplot(vars_df, aes(x = 1, y = MLE, fill = Legend, color = Legend, shape = Legend), na.rm = TRUE) +
					geom_point(position = pd, 
								size = 2) +
					scale_shape_manual(values = c(8, 19, 8, 19)) +
					scale_color_manual(values = c(rep(glasbey(1), times = 2), rep(tail(glasbey(2), n = 1), times = 2))) +
					theme(axis.ticks.length  = unit(0.5, "cm"),
							axis.text.x = element_blank(),
							axis.ticks.x=element_blank(),
							axis.title.x = element_blank(),
							legend.position = "bottom") +
					ylab("MLE P-value") +
					guides(color = guide_legend(nrow = 1)) +
					geom_errorbar(aes(ymin = min_MLE ,ymax = max_MLE), width = 0.3, position = pd) +
					geom_hline(yintercept = 0.05, linetype = "dashed", color = "blue") +
					facet_grid(rows = vars(Total_Files),
								cols =vars(Species),
								switch = "x")
			)
			
			## display nocera/case study data with pre/post as rows and species as columns
			print(
			ggplot(vars_df, aes(x = 1, y = MLE,
									shape = Total_Files),
							na.rm = TRUE) +
					geom_point(position = pd, 
								size = 2) +
					scale_shape_manual(values = c(15, 16, 17, 18)) +
					scale_color_manual(values = glasbey(4)) +
					labs(shape = "Legend") +
					theme(axis.ticks.length  = unit(0.5, "cm"),
							axis.text.x = element_blank(),
							axis.ticks.x=element_blank(),
							axis.title.x = element_blank(),
							legend.position = "bottom") +
					ylab("MLE P-value") +
					guides(color = guide_legend(nrow = 1)) +
					geom_errorbar(aes(ymin = min_MLE ,ymax = max_MLE), width = 0.3, position = pd) +
					geom_hline(yintercept = 0.05, linetype = "dashed", color = "blue") +
					facet_grid(rows = vars(Legend),
								cols =vars(Species),
								switch = "x")
			)
	
	#################
	## print EC plots
	#################
	
	ec_tmp <- progs_ec[which(progs_ec$Model_Vars == varia),]

	cat("\n\n## ", "EC Plots"," \n\n", sep = "")
	
	print(
	ggplot(ec_tmp, aes(x = Ex_Count,y = Percent, fill = Error_Class)) +
			geom_col(width = 0.9) +
			geom_errorbar(aes(ymin = High_Perc, ymax = Low_Perc), width = 0.2) +
			scale_x_continuous(breaks = c(1, seq(from = 5, to = 25, by = 5))) + 
			scale_y_continuous(breaks = c(0, 50, 100)) +
			xlab("Count") +
			ylab("Percent of Simulated Nights") +
			labs(fill = "Error Class") +
			theme(axis.title = element_text(size = 10),
					strip.text = element_text(size = 9.5),
					axis.text = element_text(size = 8)) +
			facet_grid(cols = vars(Prog),
						rows = vars(Species))
	)
	
	
	##########################
	## CC versus Ratio Plots
	##########################
	
	## loop through sono and KPro

		## subset by variable set
		vars_ratio_long <- model_ratio_long[which(model_ratio_long$Var_Set == varia),]
		
		## object 'scales' has y-axis max for each species
		scales <- c("EPFU" = 15,
					"LABO" = 40,
					"LACI" = 20,
					"LANO" = 40,
					"MYLE" = 55,
					"MYLU" = 25,
					"MYSE" = 45,
					"MYSO" = 100,
					"PESU" = 30
					)
					
		spec_plotlist <- list()
		spec_plotlist <- vector(mode = 'list', length = (length(specs)*2) )

		## counter to interweave Plots
		counter <- 1
		
		for(spec in specs){
		
			for(softy in c("KPro", "Sono")){
			
			## replace any upper limit values with Inf if greater than the scales for the Species
			## this is to prevent them from being dropped during plotting
			vars_ratio_long[which(vars_ratio_long$Species == spec & vars_ratio_long$Program == softy),c("Files_upper")] <- ifelse(vars_ratio_long[which(vars_ratio_long$Species == spec & vars_ratio_long$Program == softy),c("Files_upper")] > scales[[spec]], Inf, vars_ratio_long[which(vars_ratio_long$Species == spec & vars_ratio_long$Program == softy),c("Files_upper")])
			
			spec_plotlist[[counter]] <- ggplot(vars_ratio_long[which(vars_ratio_long$Species == spec & vars_ratio_long$Program == softy),], aes(x = Ratio, y = Files, fill = ID)) +
								geom_point(aes(color = ID)) +
								geom_ribbon(aes(x = Ratio, ymin = Files_lower, ymax = Files_upper, fill = ID),
									alpha = 0.2) +
								ylim(0, scales[[spec]]) +
								ylab(spec) +
								scale_fill_viridis(end = 0.5, discrete = TRUE) +
								scale_color_viridis(end = 0.5,discrete = TRUE)
								
			## remove y-axis title if SonoBat
			if(softy == "Sono"){
				spec_plotlist[[counter]] <- spec_plotlist[[counter]] +
								theme(axis.title.y = element_blank() )
			}
			
			## remove x-axis if species is NOT PESU
			#if(spec != "PESU"){
				spec_plotlist[[counter]] <- spec_plotlist[[counter]] +
								theme(axis.text.x = element_blank(),
									axis.ticks.x = element_blank(),
									axis.title.x = element_blank(),
									## comment below to get species titles
									axis.title.y = element_blank()
									)
			
			counter <- counter + 1
			
			## END loop through softy
			}
			
		## END loop through specs
		}
		
	cat("\n\n## ", "CC versus Species Ratio"," \n\n", sep = "")
	
	print(
	ggarrange(plotlist = spec_plotlist,
				ncol = 4,
				nrow = ceiling(length(specs)/2),
				common.legend = TRUE,
				legend = "right")
	)
	
	cat("\n\n")

## END varia loop
}


```
